# Supplementary material for: The Mechanisms of Inhibition Effects on Bubble Growth in He-Irradiated 316L Stainless Steel Fabricated by Selective Laser Melting
Source: Materials (Basel). 2023 May 24;16(11):3922. doi: 10.3390/ma16113922 (PMC10253493; doi:10.3390/ma16113922)
Supplement: Supplementary file 1 [file materials-16-03922-s001.zip]

Archive with 1 entries (1 files):
- materials-2383841-supplementary.pdf
